# Supplementary material for: First Data on the (Poly)phenolic Profiling of Farmacista Honorati Persimmon Fruit (Diospyros kaki Thunb.) at Commercial Harvest and after Treatments for Astringency Removal
Source: Plants (Basel). 2024 Jun 26;13(13):1768. doi: 10.3390/plants13131768 (PMC11244366; doi:10.3390/plants13131768)
Supplement: Supplementary file 1 [file plants-13-01768-s001.zip]

Archive with 1 entries (1 files):
- plants-3022441-supplementary.pdf
